# Supplementary material for: Microenvironmental changes during differentiation of mesenchymal stem cells towards chondrocytes
Source: Arthritis Res Ther. 2007 Mar 29;9(2):R33. doi: 10.1186/ar2153 (PMC1906811; doi:10.1186/ar2153)
Supplement: Additional File 1 — An XLS file containing mean 2-ΔCt ± SEM results for the complete list of tested transcripts at the different time points. [file ar2153-S1.xls]

## Sheet: Feuil1
Gene name	Mean d0	SEM d0	mean d2	SEM d2	Mean d7	SEM d7	meanJ21	SEM d21
4342376-GAPDH	0.949793	0.0337625	0.989767	0.0403249	1.0143	0.0453718	0.8566	0.100179
4342376-GAPDH	0.990795	0.0551203	0.931611	0.0464621	0.965079	0.0606175	1.0144	0.0365049
4342376-GAPDH	1.01871	0.0446377	1.05156	0.0569305	0.998317	0.0368271	1.02292	0.0321966
4342376-GAPDH	1.02653	0.0248487	1.02005	0.032673	1.04921	0.0257678	1.11195	0.0523686
ABL1-Hs00245443_m1	0.0221578	0.000282647	0.0135514	0.000241522	0.0133688	0.00151232	0.0386553	0.0224877
ACACA-Hs00167385_m1	0.00992767	0.000705525	0.000733733	0.000100717	0.085063	0.0776703	0.0751013	0.0706617
ACO1-Hs00158095_m1	0.0154043	0.00395903	0.00337276	3.31129e-05	0.00723185	0.00178602	0.135414	0.11017
ACTA1-Hs00559403_m1	0	0	0	0	0	0	0	0
ACTA2-Hs00426835_g1	0.816685	0.194578	0.0137754	0.000149526	0.0300936	0.00668294	0.630267	0.32585
ACTC-Hs00606316_m1	0.00032412	0.00013503	9.85126e-06	3.22395e-06	0	0	0.0169431	0.0149606
ACVR1B-Hs00244708_m1	0.00259384	7.90056e-05	0.0010388	0.000310657	0.00344725	0.000480864	0.0128683	0.00651271
ACVR2B-Hs00609603_m1	0.000248628	5.99022e-05	0.000181696	2.63619e-05	0.000534998	8.58702e-05	0.00631729	0.00361146
ADAM12-Hs00185774_m1	0	0	0	0	0	0	0	0
ADAM18-Hs00204522_m1	0	0	0	0	0	0	0	0
ADAM19-Hs00224960_m1	0.0145821	0.00248311	0.000545064	0.000128446	0.00099708	0.000143884	0.0034349	0.00191417
ADAM23-Hs00187022_m1	0.00072644	0.000263874	5.66233e-05	4.98875e-05	7.29282e-05	1.68392e-05	0.00264416	0.00227
ADAM8-Hs00174246_m1	0.000200186	8.09319e-05	5.68218e-05	1.65372e-05	0.000230616	5.101e-05	0.000464695	9.7447e-05
ADAM9-Hs00177638_m1	0.06556	0.0117722	0.0107873	0.00260246	0.0283239	0.00620011	0.108621	0.0592755
ADAMTS4-Hs00192708_m1	0.00443308	0.00273436	0.0364947	0.0096061	0.00555429	0.00110742	0.0253445	0.0194288
ADAMTS5-Hs00199841_m1	0.00326595	0.000495354	0.000371567	7.00026e-05	0.000928726	1.88285e-05	0.0183965	0.0138064
ADRBK1-Hs00176395_m1	0.0174971	0.000948398	0.00626355	0.000749229	0.01275	0.00164304	0.0993981	0.075008
AGC1-Hs00202971_m1	0.00220399	0.00043835	0.00029258	0.00014818	0.000417361	0.000278376	0.161508	0.131077
AKT1-Hs00178289_m1	0.0326472	0.00430959	0.0100619	0.00353258	0.017836	0.000910466	0.158977	0.0972452
ALCAM-Hs00233455_m1	0.0307453	0.00490443	0.00764561	0.000239278	0.0125506	0.00180362	0.0855966	0.0542406
ALPL-Hs00758162_m1	0.0361782	0.02081	0.00277138	0.000655965	0.00115796	0.000402445	0.516954	0.420278
ANAPC5-Hs00212120_m1	0.0216246	0.00903432	0.00332854	0.000150168	0.0108542	6.55522e-05	0.10844	0.0805371
ANGPT1-Hs00181613_m1	0.0182855	0.00440813	0.00441482	0.00257752	0.0242272	0.0112894	0.208505	0.124083
ANGPT2-Hs00169867_m1	3.21665e-05	6.98723e-06	0.000138187	7.51e-05	0.0016231	0.000848623	0	0
ANGPT4-Hs00211115_m1	0	0	0	0	0	0	0.00366623	0.00366299
ANGPTL4-Hs00211522_m1	0.00371586	0.00112064	0.276639	0.0950974	0.0966758	0.0310779	0.0634552	0.0167219
AQP7-Hs00357359_m1	0	0	0	0	0.000780313	0.000122922	0.033459	0.0271059
ARFGAP1-Hs00217109_m1	0.0238445	0.00911883	0.00465954	0.0012619	0.00700433	0.0016713	0.0781792	0.0625983
ARFGAP3-Hs00205805_m1	0.0138351	0.00292528	0.0056788	0.000595887	0.00787828	0.000711771	0.0363917	0.0196679
ARHGDIB-Hs00171288_m1	0.00192065	0.00146926	0	0	0.00171051	0.000224129	0.0141248	0.0047574
ARHGEF1-Hs00180327_m1	0.00772956	0.00103178	0.00289446	0.000802401	0.00623173	0.000906106	0.040424	0.0257159
ARL1-Hs00154132_m1	0.0531598	0.0217615	0.00635307	0.000214612	0.0261022	0.00853199	0.0974237	0.0521322
ARNT-Hs00231048_m1	0.00783133	0.00128401	0.00440877	0.000965262	0.00814977	0.0010973	0.0464101	0.0232858
AXL-Hs00242357_m1	0.12004	0.0160976	0.027226	0.000449462	0.0367291	0.00613953	0.0887409	0.039661
BDKRB2-Hs00176121_m1	0.00600861	0.0020165	0.000875674	7.21982e-05	0.00232772	0.000821207	0.00315871	0.000233586
BGN-Hs00156076_m1	0.61662	0.114343	0.380831	0.0469874	0.436137	0.097474	0.94073	0.184607
BLR1-Hs00173527_m1	0	0	0	0	0	0	0	0
BMP2-Hs00154192_m1	0.00031503	2.92523e-05	0.00413729	0.000759199	0.00399165	0.00130592	0.0342655	0.00491929
BMP4-Hs00370078_m1	0.00136659	0.000771557	7.44276e-05	2.18906e-05	0.000235728	5.01484e-05	0.00227458	0.00154467
BMP6-Hs00233470_m1	0.00124567	0.000568063	0.0112525	0.00164524	0.00254857	0.000476057	0.0119654	0.00763947
BMP7-Hs00233477_m1	0	0	0	0	0	0	0	0
BMPR1B-Hs00176144_m1	0.000334322	0.000102541	0.000131822	7.72708e-05	0.000335226	1.35315e-05	0.000813045	0.000476931
BMPR2-Hs00176148_m1	0.0152059	0.00266813	0.00357111	0.000176439	0.00915965	0.00329472	0.0937548	0.0703842
C3F-Hs00195039_m1	0.00579887	0.0028909	0.000914707	0.00012397	0.00885843	0.00339507	0.138013	0.107634
CAPG-Hs00156249_m1	0.0402342	0.0188372	0.00904292	0.00124923	0.0347703	0.00450021	0.504406	0.411616
CAPN2-Hs00156251_m1	0.102441	0.0265492	0.0258537	0.00119489	0.0445177	0.0023853	0.237217	0.117723
CCL2-Hs00234140_m1	0.0323065	0.0224279	7.83121e-05	2.30566e-05	0.001463	0.000461667	0.0124347	0.00947691
CCL3-Hs00234142_m1	0	0	0	0	3.42094e-05	6.19717e-06	0.00012658	0.000116466
CCL5-Hs00174575_m1	0.00021467	0.000141595	2.09143e-05	7.73143e-06	6.32135e-05	3.1376e-05	0.00058109	0.000385744
CCR1-Hs00174298_m1	0	0	1.49234e-05	1.48881e-06	0.00012305	9.14967e-06	0.000360964	0.000110066
CCR2-Hs00356601_m1	0	0	0	0	0	0	0	0
CCR3-Hs00266213_s1	6.0847e-05	1.47748e-05	9.05043e-05	1.32503e-05	0.000318204	0.000144443	0.00739628	0.00592325
CCR4-Hs00356611_s1	0	0	0.000182088	7.73106e-05	0.000325279	0.000153567	0.00215182	0.00162395
CCR5-Hs00152917_m1	0	0	0	0	0	0	0	0
CCR6-Hs00171121_m1	0	0	0	0	0	0	0	0
CCR7-Hs00171054_m1	0	0	0	0	0	0	0	0
CCR8-Hs00174764_m1	0	0	0	0	0	0	0	0
CCR9-Hs00258535_m1	0	0	0	0	0	0	0	0
CCT6A-Hs00798979_s1	0.00273041	0.000568857	0.00132119	0.000422185	0.0022818	0.00043764	0.0176091	0.013719
CD47-Hs00179953_m1	0.0250225	0.00771945	0.00883684	0.00126163	0.0200981	0.00679716	0.0840056	0.0606052
CDC42-Hs00854939_g1	0.0226885	0.00876591	0.0040685	0.000622221	0.0110477	0.00312052	0.119189	0.0956544
CDH11-Hs00156438_m1	0	0	0.00825138	0.00156997	0.0432431	0.00644377	0.176863	0.0591427
CDH13-Hs00169908_m1	0.0308091	0.00731254	0.0179549	0.00417822	0.01675	0.00761867	0.0257125	0.012472
CDH4-Hs00242399_m1	0.00142245	9.84646e-05	0.000218413	4.00674e-05	0.000174182	4.84333e-05	0.00355941	0.00320365
CEBPA-Hs00269972_s1	0.000285633	0.000129137	0.000452926	0.000136896	0.00370786	9.42173e-05	0.363624	0.318069
CEBPB-Hs00270923_s1	0.0407438	0.00411192	0.107053	0.00128632	0.0910121	0.024122	0.285025	0.19112
CEBPD-Hs00270931_s1	0.011774	0.00108972	0.0404821	0.0138464	0.0376116	0.0143501	0.0659334	0.0411849
CHI3L1-Hs00609691_m1	0.0207253	0.00970131	0.0058854	0.000928545	0.074788	0.0261197	0.0150173	0.00429308
CNN1-Hs00154543_m1	0.056839	0.0209707	0.00513392	0.00181726	0.00465564	0.000358663	0.0368549	0.0232839
CNN3-Hs00156565_m1	0.0953928	0.00766697	0.0100532	0.0021939	0.0178	0.000369502	0.0899767	0.0329742
COL10A1-Hs00166657_m1	0.000884085	0.000416868	0.000279192	0.000151972	0.000177803	8.80117e-05	0.000944792	0.000176034
COL11A1-Hs00266273_m1	0.0300292	0.00697765	0.00990602	0.00101488	0.018157	0.00292359	1.12338	1.02981
COL1A1-Hs00164004_m1	5.78874	0.467755	0.492555	0.0736013	0.295206	0.0389714	20.5108	16.5749
COL1A2-Hs00164099_m1	3.13944	0.499349	0.428017	0.0216392	0.631423	0.0821453	12.4256	8.92918
COL2A1-Hs00264051_m1	0	0	0	0	0	0	0.00240989	0.00144322
COL3A1-Hs00164103_m1	1.13272	0.222246	0.574329	0.134502	0.859808	0.0740396	15.9211	11.9175
COMP-Hs00164359_m1	0.0604081	0.0473718	0.0104227	0.00367193	0.0327777	0.00956114	4.26573	4.02628
CREB1-Hs00231713_m1	0.007221	0.00120449	0.00187985	5.57129e-05	0.00570722	0.00142746	0.065522	0.0518563
CRN-Hs00198141_m1	0.000166123	6.46092e-05	5.28735e-05	8.53781e-06	0.000410438	1.23472e-05	0.227584	0.210192
CSF1-Hs00174164_m1	0.0247287	0.00778664	0.00677093	6.10975e-05	0.0300267	0.00875355	0.177921	0.11579
CSF1R-Hs00234617_m1	0.000247731	7.19074e-05	5.34069e-05	1.81239e-05	0.000171953	7.45522e-05	0.00088725	0.000523789
CSF2-Hs00171266_m1	0	0	0	0	0	0	0	0
CSF3-Hs00738431_g1	0	0	4.94205e-06	1.67012e-06	0	0	0	0
CSF3R-Hs00167918_m1	0	0	0	0	0	0	0	0
CSPG2-Hs00171642_m1	0.358475	0.0210903	0.0448619	0.00600527	0.0707982	0.0137517	1.15779	0.807696
CX3CL1-Hs00171086_m1	0.000154012	7.79765e-05	0	0	0.000280179	1.60998e-05	0.00747263	0.00601184
CX3CR1-Hs00365842_m1	2.93506e-05	9.48054e-06	0	0	0	0	0	0
CXCL12-Hs00171022_m1	0.0802511	0.0410319	0.00105159	0.00062302	0.0047803	0.00114257	0.0143428	0.006695
CXCL1-Hs00605382_gH	0.00120178	0.000695273	5.11655e-05	7.44262e-06	0.000636963	0.000290606	0.00329191	0.00152533
CXCR3-Hs00171041_m1	0	0	0	0	0	0	0	0
CXCR4-Hs00607978_s1	0	0	0.00017379	4.89837e-05	0.000480557	0.000149966	0.00848877	0.00698257
CXCR6-Hs00174843_m1	0	0	0	0	0	0	0	0
DCN-Hs00754870_s1	0.00850409	0.000904459	0.0174124	0.00367134	0.0252995	0.00378153	0.225275	0.112561
DES-Hs00157258_m1	0.00414119	0.00177162	0.0015334	0.00017346	0.000960835	9.97451e-05	0.011404	0.00994715
DKK1-Hs00183740_m1	0.589125	0.545819	0.00247782	0.00074558	0.00599256	0.000413375	0	0
DKK2-Hs00205294_m1	0.000249162	0.000182613	0	0	1.21269e-05	1.75127e-06	0.000576154	0.000446114
DKK3-Hs00247429_m1	0.0233921	0.00181975	0.0170652	0.000205726	0.0216824	0.00709115	0.043581	0.0183731
DKK4-Hs00205290_m1	0	0	0	0	0	0	0	0
DLK1-Hs00171584_m1	0	0	6.48468e-05	4.12132e-05	0	0	0.000164247	7.40642e-05
DLX1-Hs00698288_m1	0.000447741	6.35846e-05	3.70497e-05	2.40349e-05	0.000302358	2.92363e-05	0.00315685	0.00041228
DLX2-Hs00269993_m1	0.00172352	0.000373671	0.000313285	0.000104311	0.000820389	8.11134e-05	0.0614198	0.0444105
DLX4-Hs00231080_m1	0	0	0	0	1.29383e-05	2.95118e-06	0.00105805	0.000878168
DLX5-Hs00193291_m1	0.00677511	0.00144529	0.00383897	0.00139276	0.00669333	0.000169077	0.110832	0.0462161
DNCH1-Hs00300243_m1	0.0253341	0.00471384	0.0115516	0.00235688	0.019976	0.0040056	0.0797147	0.0434483
DPT-Hs00170030_m1	0.00252993	0.00117993	0.00733809	0.000642686	0.0354173	0.00443354	1.30648	1.16818
DSIPI-Hs00608272_m1	0.0144145	0.00403068	0.305916	0.0283374	0.212049	0.057662	0.698729	0.511663
DYSF-Hs00243339_m1	0.000789355	0.000305609	0.000106233	5.89757e-05	9.17825e-05	7.0959e-05	0.000639596	0.000594859
ECGF1-Hs00157317_m1	0.00459711	0.000414217	0.00341368	7.32805e-06	0.0146564	0.000600703	0.0456298	0.0228873
EDG4-Hs00173704_m1	0.000791213	0.000244422	0.000196143	8.79681e-05	0.000582857	0.000124273	0.00300046	0.00204923
EFNA5-Hs00157342_m1	0.00132451	6.00722e-05	0.000112565	3.0876e-05	0.00101579	0.000300394	0.0157587	0.0118533
EGF-Hs00153181_m1	0.000120455	8.38382e-05	2.13006e-05	4.02645e-06	0.000197189	3.07472e-05	0.000312009	5.64862e-05
EGFR-Hs00193306_m1	0.00689839	0.00146388	0.00181151	6.79613e-06	0.00346731	0.000201739	0.027689	0.0218063
ENG-Hs00164438_m1	0.0949772	0.0311047	0.0182718	0.00490991	0.029467	0.000113266	0.112309	0.0652746
ENPP3-Hs00270676_m1	0	0	0	0	3.10105e-05	2.03407e-05	0.000647851	0.000546903
EPHA3-Hs00178327_m1	0.00135575	0.000586713	0.000161915	4.77581e-05	0.00022906	6.47943e-05	0.00464084	0.0029574
ERBB2-Hs00170433_m1	0.012245	0.00387495	0.000985388	0.000131939	0.00603452	0.000753677	0.0644063	0.0495446
FABP4-Hs00609791_m1	0	0	6.30723e-06	7.49393e-07	0.00175737	0.00106838	2.2148	1.93186
FGF10-Hs00610298_m1	0	0	2.11227e-05	4.87704e-06	3.86454e-05	1.76542e-05	0	0
FGF11-Hs00182803_m1	0.00402738	0.00170213	0.0049962	0.00012684	0.00364478	3.58013e-05	0.0111966	0.00291579
FGF12-Hs00253282_m1	0	0	0	0	0	0	0	0
FGF13-Hs00182807_m1	0	0	3.99753e-05	1.24e-05	0.000222743	0.000100658	0.010473	0.00753791
FGF14-Hs00182809_m1	0	0	0	0	0	0	0	0
FGF16-Hs00175752_m1	6.59596e-05	1.19598e-05	0	0	0	0	0	0
FGF17-Hs00182599_m1	0	0	6.69769e-05	4.04425e-05	3.31615e-05	1.15866e-05	0	0
FGF18-Hs00818572_m1	0.000178513	1.83335e-05	2.92087e-05	2.65918e-06	3.08934e-05	3.97851e-06	0.000274473	0.000241793
FGF19-Hs00192780_m1	0	0	0	0	0	0	0	0
FGF1-Hs00265254_m1	0.00573446	0.00212261	0.000249729	4.05659e-05	0.000394901	6.51881e-05	0.00100007	0.000479122
FGF20-Hs00173929_m1	0	0	0	0	0	0	0	0
FGF22-Hs00221001_m1	0	0	0	0	0	0	0	0
FGF23-Hs00221003_m1	0	0	0	0	0	0	0	0
FGF2-Hs00266645_m1	0.0922549	0.0268469	0.00262093	0.000876735	0.00988193	0.000749946	0.0243411	0.00733246
FGF3-Hs00173742_m1	0	0	0	0	0	0	0	0
FGF4-Hs00173564_m1	0	0	0	0	0	0	0	0
FGF5-Hs00738132_m1	0.00495068	0.00227831	0.000595867	9.76619e-05	0.00104736	0.000236345	0.00197787	0.000850263
FGF6-Hs00173934_m1	0	0	0	0	0	0	0	0
FGF7-Hs00173565_m1	0.0844695	0.00358627	0.0457364	0.00675659	0.0318463	0.00126197	0.236372	0.12136
FGF8-Hs00171832_m1	0	0	1.11168e-05	4.49918e-06	0	0	0	0
FGF9-Hs00181829_m1	0	0	0	0	0	0	0	0
FGFR2-Hs00240792_m1	0.00348195	0.00139137	7.96564e-05	2.57073e-05	0.000236398	4.6305e-05	0.0103711	0.00724265
FGFR3-Hs00179829_m1	7.15745e-05	2.35479e-05	1.62236e-05	9.70119e-06	5.18013e-05	1.75256e-05	0.0693051	0.0537217
FGFR4-Hs00242558_m1	3.34941e-05	6.53817e-06	7.84581e-05	2.56672e-05	5.5043e-05	7.47327e-06	0.000239662	9.6773e-05
FLNC-Hs00155124_m1	0.0481172	0.00240954	0.00997583	0.00326841	0.00976634	6.82694e-05	0.0360947	0.0244397
FLT1-Hs00176573_m1	0	0	0	0	0	0	0.000126199	0.000115076
FLT3LG-Hs00181740_m1	0.00152739	0.000468963	0.00042412	9.15484e-05	0.00139841	0.00039735	0.00881234	0.00588785
FN1-Hs00365058_m1	9.94504	2.46293	0	0	6.60303	0.997345	11.9373	4.82991
FOSB-Hs00171851_m1	0.00433647	0.0040359	0.000315624	0.00010479	9.84828e-05	4.58365e-05	7.60582e-05	4.16237e-05
FOXD1-Hs00270117_s1	0.0350489	0.00768146	0.00938585	0.000896	0.0160105	0.00340914	0.0505465	0.0268589
FOXO1A-Hs00231106_m1	0.00257022	0.00060875	0.00691442	0.000113546	0.0291211	0.00679262	0.322714	0.276857
FOXO3A-Hs00818121_m1	0.00613581	0.000686033	0.00973042	0.00201162	0.0150549	0.00116872	0.144898	0.100027
FOXP3-Hs00203958_m1	2.73128e-05	7.49695e-06	0	0	0	0	0.000636193	0.00037794
FZD10-Hs00273077_s1	0	0	0.000102082	2.28173e-06	0.00031032	8.59975e-06	0.00425517	0.00331574
FZD2-Hs00361432_s1	0.0101591	0.00197624	0.000743308	0.000333488	0.00262839	5.11933e-05	0.0097037	0.00542986
FZD3-Hs00184043_m1	0.00401103	0.00292798	0.000940915	0.000658527	0.00225043	0.00043966	0.0100407	0.00534262
FZD4-Hs00201853_m1	0.00766244	0.0010215	0.0237237	0.00204397	0.0252488	0.00353715	0.316119	0.189504
FZD5-Hs00361869_g1	0.00105289	0.000293293	0.000327705	9.61454e-05	0.000971859	6.19616e-05	0.0269475	0.0212827
FZD6-Hs00171574_m1	0.0152283	0.00252736	0.00126952	0.000394536	0.00841866	0.0026493	0.0137913	0.00686315
FZD7-Hs00275833_s1	0.0230081	0.00824887	0	0	0	0	0.269672	0.199391
FZD8-Hs00259040_s1	0.0106609	0.00435095	0.00557845	0.00126512	0.0119956	0.00374738	0.176982	0.109465
FZD9-Hs00268954_s1	0.000147509	1.41551e-05	6.25751e-05	1.16594e-05	0.00031363	1.14923e-05	0.0060224	0.00472711
GATA1-Hs00231112_m1	0	0	0	0	0	0	0	0
GATA2-Hs00231119_m1	0.000193969	0.000148036	8.00165e-06	1.34961e-06	4.4942e-05	3.1419e-05	0.000985761	0.000871555
GATA3-Hs00231122_m1	0	0	0	0	0	0	0.000787208	0
GATA4-Hs00171403_m1	0	0	0	0	0	0	0	0
GATA5-Hs00388359_m1	0	0	0	0	0	0	0	0
GATA6-Hs00232018_m1	0.019042	0.001236	0.000574203	0.000148227	0.0014398	5.90689e-05	0.00285826	0.00106708
GDF10-Hs00192033_m1	0.000676715	2.8275e-05	2.89757e-05	2.22828e-05	0	0	0.00208785	0.00081374
GDF15-Hs00171132_m1	0.0222953	0.00145086	0.00422225	0.00253833	0.0184232	0.00361114	0.0142397	0.00917594
GHR-Hs00174872_m1	0.000375153	1.23763e-05	0.000612213	0.0001159	0.00354357	7.12793e-06	0.038008	0.0240402
GJA1-Hs00748445_s1	0.294768	0.0341856	0.146269	0.0206319	0.137899	0.0343285	0.66168	0.293148
GLI2-Hs00257977_m1	0.00161207	0.00044468	5.41409e-05	1.13771e-06	0.000630653	0.000197665	0.00911704	0.0073224
GMFB-Hs00177752_m1	0.0117993	0.00378763	0.000818314	1.74805e-05	0.00458242	0.000802195	0.0387549	0.0266375
GPC3-Hs00170471_m1	8.46469e-05	5.51924e-05	8.35413e-05	6.45423e-05	0.000345266	0.000103582	0.0107576	0.0078167
GPC4-Hs00155059_m1	0.0223689	0.00857867	0.00687647	0.00015431	0.0200623	0.0026136	0.404774	0.309671
GPD2-Hs00264937_m1	0.00629767	0.00234424	0.00295855	0.000865263	0.00756181	0.00218139	0.0570834	0.052763
GRCC10-Hs00604623_g1	0.0554655	0.0116848	0.0360386	0.00904722	0.0845657	0.000930704	0.168258	0.0420176
GRK5-Hs00178389_m1	0.00233712	0.000209117	0.00161743	0.00114865	0.00303376	0.00126226	0.0113419	0.00454923
GSN-Hs00609276_m1	0.144262	0.00535354	0.0598008	0.00586149	0.322285	0.030953	7.14588	3.03874
HES1-Hs00172878_m1	0.0245595	0.020728	0.0174014	0.0114428	0.00918979	0.00159972	0.0991804	0.0425135
HGF-Hs00300159_m1	0.00310432	0.000874312	0.00102826	0.000167525	0.00196363	0.00036111	0.00556762	0.000152995
HOXA7-Hs00600844_m1	0.0015179	0.000404284	8.65423e-05	1.04408e-05	0.000897972	3.29237e-05	0.0115741	0.00855055
HOXB4-Hs00256884_m1	0.000719373	9.81121e-05	0.000364706	5.74689e-05	0.00142464	0.000114976	0.012404	0.0095769
ICAM2-Hs00168384_m1	0.00076331	0.00024114	4.36879e-05	1.15168e-05	0.000394074	5.67699e-05	0.00177679	0.000760073
ID2-Hs00747379_m1	0.0301698	0.00657856	0.00790647	0.00123139	0.0190686	0.00061555	0.329106	0.16441
ID3-Hs00171409_m1	0.0635001	0.00754521	0.0145015	0.000969851	0.0214282	0.00712411	0.368269	0.16042
IGF1R-Hs00181385_m1	0.00980583	0.000380495	0.00570875	5.40432e-05	0.00623507	0.000885751	0.0332997	0.021458
IGFBP6-Hs00181853_m1	0.0919214	0.0334294	0.0267243	0.000499633	0.0186053	0.00240748	0.105289	0.053961
IL11-Hs00174148_m1	0.00352832	0.000709826	0.0013481	0.000325037	0.000832747	0.000152589	0.00312874	0.00168396
IL1R1-Hs00168392_m1	0.010228	0.000220868	0.0468625	0.00646408	0.0631833	0.00985538	0.249622	0.165254
IL1R2-Hs00174759_m1	0	0	8.43029e-05	2.25974e-05	0.000270067	4.1399e-05	0.000932192	0.000743068
IL6-Hs00174131_m1	0.0246973	0.00865239	0	0	0.000245896	1.86761e-05	0	0
IL6R-Hs00794121_m1	0.000107572	2.0181e-05	0.000550701	0.000107254	0.0015466	0.000220466	0.00162442	0.000573635
IL6ST-Hs00174360_m1	0.0276281	0.00586167	0.00793609	0.00122767	0.0158284	0.000193449	0.107503	0.0609385
IL8-Hs00174103_m1	0.000741938	0.000270232	0.00121979	0.000439433	0.00243371	1.08384e-06	0.00550918	0.00516505
IL8RA-Hs00174146_m1	0	0	0	0	0	0	0	0
IL8RB-Hs00174304_m1	0	0	0	0	0	0	0	0
IRAK1-Hs00155570_m1	0.0292781	0.0121989	0.0104029	0.0048927	0.005338	0.00530389	0.0711624	0.047724
ITGA1-Hs00235030_m1	0.00369322	0.000696587	0.00160051	0.000104896	0.0037064	0.00104766	0.0166489	0.00853356
ITGA4-Hs00168433_m1	0.00176749	0.000798589	8.46536e-05	2.11539e-05	0.000250273	5.89756e-05	0.0045646	0.00309333
ITGA5-Hs00233743_m1	0.228891	0.0433681	0.293625	0.0801878	0.247886	0.00659209	0.67874	0.418709
ITGA6-Hs00173952_m1	0.0057793	0.00314134	0.000207052	1.20755e-05	0.000583129	3.14707e-05	0.0853221	0.0382396
ITGA7-Hs00174397_m1	0.0371454	0.00508501	0.00737225	0.000410515	0.00450834	0.000981642	0.0796258	0.0671347
ITGB1-Hs00559595_m1	0.660387	0.197567	0.109139	0.0018105	0.100187	0.0174522	0.641437	0.306053
ITGB5-Hs00609896_m1	0.0947635	0.0326583	0.024754	0.00191534	0.0499398	0.00763723	0.296155	0.186041
ITGB7-Hs00168469_m1	0.000100668	1.65635e-05	6.01032e-05	4.70924e-05	3.65781e-05	1.16763e-05	0.00054085	0.000517638
JAK1-Hs00233820_m1	0.0298534	0.00534844	0.0228862	0.00364096	0.0291897	9.83914e-05	0.280429	0.195734
JAK2-Hs00234567_m1	0.00148798	0.000113866	0.00063473	0.000216969	0.00200459	3.43361e-05	0.011015	0.004121
JAK3-Hs00169663_m1	0.000427766	9.19268e-05	0.000121718	1.70287e-05	0.00052807	0.000105154	0.0025973	0.00137247
KDR-Hs00176676_m1	0	0	0.000207492	1.55428e-05	0.000612404	0.000162964	0.00416844	0.00325847
KIT-Hs00174029_m1	6.64289e-05	1.11712e-05	0	0	0	0	0.00691675	0.00609297
LASP1-Hs00196221_m1	0.124206	0.0202709	0.0151928	0.00138596	0.0265232	0.00193834	0.381934	0.28821
LEFTB-Hs00764128_s1	0	0	0.000129601	1.54648e-05	0.000274825	3.73953e-05	0.00490675	0.00265999
LEPR-Hs00174497_m1	0.0275245	0.0115537	0.0131956	0.00155034	0.0251292	0.00392449	0.0618479	0.00184763
LGALS3-Hs00173587_m1	0.0313215	0.00563062	0.0281608	0.00150152	0.0760819	0.00765064	0.585347	0.40248
LIF-Hs00171455_m1	0.01112	0.00501099	0.00166865	0.000830639	0.000732819	9.05874e-05	0.000197734	1.24174e-05
LMO4-Hs00232488_m1	0.0403031	0.00229223	0.0161593	0.00438245	0.036434	0.00984081	0.134535	0.0875858
LOX-Hs00184700_m1	0.508716	0.061958	0.254037	0.00353071	0.0993948	0.0146485	0.331153	0.226954
LPL-Hs00173425_m1	0	0	2.40337e-05	7.46815e-06	0.000221807	0.000110125	1.01962	0.931215
LRP5-Hs00182031_m1	0.0089622	0.000548502	0.00115188	0.000321849	0.00485245	0.000388815	0.0370918	0.0231803
LRP6-Hs00233945_m1	0.00772877	0.00345892	0.00161405	0.000761975	0.00401855	0.000889162	0.0303937	0.0204546
LTBR-Hs00158922_m1	0.0481404	0.0160005	0.0310303	0.00229459	0.0679183	0.0113805	0.276588	0.178291
MADH1-Hs00195432_m1	0.00596331	0.000560914	0.000407007	0.00016418	0.00348788	0.00010878	0.0211715	0.00935329
MADH3-Hs00232219_m1	0.0130311	0.00270547	0.00121746	9.1351e-05	0.00327043	0.000568749	0.0480559	0.041426
MADH4-Hs00232068_m1	0.00737307	0.00129502	0.00266766	0.000743481	0.00653358	0.000653807	0.0285469	0.0105716
MADH6-Hs00178579_m1	0.00998076	0.00106442	0.00165901	0.000815188	0.00878769	0.0027028	0.231874	0.0572694
MADH7-Hs00178696_m1	0.017481	0.00304952	0.00289283	0.00121584	0.00959538	0.000746104	0.132782	0.0634718
MAP2K6-Hs00177150_m1	0.000165294	4.9553e-05	4.00051e-05	1.35454e-05	0.000746869	0.000220969	0.00338189	0.000621871
MAPK1-Hs00177066_m1	0.009201	0.00123314	0.00230403	0.00032933	0.00615437	0.000920909	0.0370512	0.0229905
MAPK3-Hs00385075_m1	0.0165842	0.00206277	0.00707086	0.000443593	0.0138658	0.000188514	0.0728171	0.049539
MAPKAPK5-Hs00177572_m1	0.00343699	0.000711144	0.00117833	0.000355954	0.00369393	0.000185102	0.0287534	0.0206252
MCAM-Hs00174838_m1	0.0132401	0.0031501	0.00572697	0.00252006	0.00621123	0.000941408	0.411123	0.342178
MEF2D-Hs00232237_m1	0.00916617	0.00210832	0.0103287	0.00280112	0.00994623	0.00418598	0.0442166	0.032508
MMP1-Hs00233958_m1	0	0	1.77906e-05	1.3798e-05	0.000389466	5.46542e-05	0	0
MMP28-Hs00425233_m1	0.000763831	0.000394345	0.000836157	3.15291e-07	0.00152557	0.000109733	0.0624658	0.0494274
MMP2-Hs00234422_m1	0.445067	0.0773394	0.27957	0.00670186	0.396191	0.0589139	0.885156	0.134413
MMP3-Hs00233962_m1	0.000130599	8.55931e-05	0.00974993	0.00445727	0.0017875	0.000408381	0.0155822	0.0147595
MMP7-Hs00159163_m1	0	0	0.000576706	0.000257232	0.0019944	0.000120211	0.129654	0.106669
MMP9-Hs00234579_m1	0	0	0	0	0	0	0	0
MSX1-Hs00427183_m1	0.000579728	0.000341339	0.000182177	9.94299e-05	0.000404514	2.95025e-05	0.016807	0.0153213
MSX2-Hs00751239_s1	8.82179e-05	2.65832e-05	4.51853e-05	1.90622e-05	0.000199291	8.81338e-05	0.00270963	0.00216971
MYH11-Hs00224622_m1	0	0	0	0	0	0	0.000251523	0.000229001
MYH1-Hs00428600_m1	0	0	0	0	0	0	0	0
MYH6-Hs00411908_m1	0	0	0	0	0	0	0	0
MYH9-Hs00159522_m1	0.374107	0.0293445	0.048023	0.00650197	0.10284	0.0130294	0.824688	0.595839
MYOD1-Hs00159528_m1	0	0	0	0	0	0	0	0
MYOG-Hs00231167_m1	0	0	0	0	0	0	0	0
NDN-Hs00267349_s1	0.00825266	0.00093865	0.00111569	5.34375e-07	0.00622831	0.000902292	0.0536649	0.0299293
NFATC2-Hs00234855_m1	0	0	0	0	0	0	0	0
NGFR-Hs00182120_m1	0.000304599	0.000140388	0.000344739	9.68542e-05	0.000204282	3.03456e-05	0.0210215	0.0093558
NID2-Hs00201233_m1	0.0203488	0.00567268	0.00638432	0.0010571	0.010232	0.000380936	0.0222491	0.00825517
NOG-Hs00271352_s1	0.000721503	0.000263576	0.000365917	9.07826e-05	0.00123617	0.000576439	0.119753	0.102982
NOTCH1-Hs00413187_m1	0.00231201	0.000112657	0.000639688	0.000302397	0.00174147	4.59204e-05	0.0103954	0.00740285
NOTCH3-Hs00166432_m1	0.0280235	0.00612775	0.0321384	0.000117598	0.0443457	0.00877494	0.277705	0.216647
NOV-Hs00159631_m1	0.000703042	0.000199548	0.000182599	2.89389e-05	0.000306108	6.07557e-05	0.00224943	0.0015138
NRCAM-Hs00170554_m1	0.000254942	6.72726e-05	0.00124913	9.4352e-06	0.00163095	0.000149939	0.0579533	0.0543337
NRG1-Hs00247652_m1	0.0235545	0.00704153	0.000142466	7.76757e-05	7.16628e-05	1.50882e-05	0	0
NRP1-Hs00826129_m1	0.0138198	0.00268668	0.00303902	0.000461448	0.0108846	0.000944363	0.0292459	0.00647162
NTRK3-Hs00176797_m1	0.000280831	0.000174062	6.70924e-05	1.49341e-05	0.00100739	0.000243612	0.00111933	0.000755024
stat2	0.0178845	0.00240863	0.00250394	0.000313588	0.0126899	0.00141614	0.0985121	0.0324436
FGFR1	0.00145999	0.00013092	0.000685929	0.000181304	0.000672168	0.000207435	0.0136743	0.0113358
SFRP2	0.000176886	6.27087e-05	3.31902e-05	1.87741e-05	0.00170913	0.00124517	0.0288198	0.0237552
polydom	0.0071888	0.00280767	0.00150544	0.000431973	0.00451163	0.000973981	0.0441574	0.0290038
Ihh	0	0	6.04815e-05	3.09671e-05	0.000195281	2.94254e-05	0	0
OAZIN-Hs00210634_m1	0.0316173	0.00587488	0.00674962	0.000303064	0.0271129	0.00693477	0.495951	0.394077
OGN-Hs00247901_m1	0.000129021	9.06894e-05	1.02457e-05	3.36776e-06	0	0	0.0252774	0.0190692
OSM-Hs00171165_m1	0	0	0.000511348	0.000507972	0	0	0	0
OSTF1-Hs00273458_m1	0.014414	0.00243761	0.00431707	0.000518755	0.0135991	0.00306886	0.0486559	0.0250775
PAX3-Hs00240950_m1	0	0	0	0	0	0	0	0
PAX7-Hs00242962_m1	0	0	0	0	0	0	0	0
PBX1-Hs00231228_m1	0.00900711	0.000883741	0.00256588	0.000173896	0.0160896	0.00160713	0.114335	0.0691628
PCDHA9-Hs00258960_m1	0	0	0	0	0	0	0	0
PDGFA-Hs00234994_m1	0.039332	0.00625986	0.00264849	0.000836141	0.00774899	0.00090243	0.039878	0.0214846
PDGFB-Hs00234042_m1	0	0	0.000311511	0.000104982	0.000745404	0.000412779	0	0
PDGFRA-Hs00183486_m1	0.027731	0.00598477	0.0391792	0.00992194	0.140147	0.0501949	0.336985	0.231552
PDGFRB-Hs00182163_m1	0.0378891	0.00420418	0.0351417	0.00546116	0.0533503	0.0119133	0.530843	0.367078
PDK1-Hs00326943_s1	0.00221196	0.00073332	0.00241939	0.000712397	0.00186786	0.000507797	0.00965207	0.00606526
PEA15-Hs00269428_m1	0.22032	0.0497475	0.0393945	0.0124771	0.066037	0.000507731	0.357845	0.180866
PLAUR-Hs00182181_m1	0.0106706	0.00449917	0.00665835	1.96562e-05	0.00749047	0.000888653	0.00959026	0.00572378
PLIN-Hs00160173_m1	4.28388e-05	4.92332e-06	0.000136031	8.34396e-05	0.00920564	0.000475283	1.52118	1.29737
POU5F1-Hs00742896_s1	7.79751e-05	1.4767e-05	0.000106283	2.26938e-06	0.000331953	0.000102269	0.00636919	0.00529927
PPARA-Hs00231882_m1	0.00180508	0.000344982	0.000866479	2.8561e-05	0.0017214	0.000368809	0.0100815	0.00718994
PPARD-Hs00602622_m1	0.0134111	0.00301811	0.00446329	0.00224096	0.0129543	0.00263189	0.0607383	0.0323681
PPARG-Hs00234592_m1	0.000599805	8.18873e-05	0.00501785	0.0017197	0.0058012	0.000565284	0.208332	0.177099
PTCH-Hs00181117_m1	0.000548979	0.000126388	0.000596846	0.000170283	0.00107117	1.02952e-05	0.00817507	0.00412787
PTER-Hs00229079_m1	0.00365242	0.00129284	0.000943793	2.50995e-05	0.00517709	0.00214762	0.0155797	0.00950491
PTGES-Hs00610420_m1	0.0262877	0.00371662	0.0492987	0.00508304	0.0275147	0.00631774	0.0619405	0.00222684
PTGIS-Hs00168766_m1	0.0422021	0.00138642	0.00161701	6.19995e-05	0.00595049	0.000309008	0.0412819	0.0106809
PTHR1-Hs00174895_m1	0	0	0.00034631	7.25231e-05	0.00304953	0.000324366	0.0830726	0.0419478
PTN-Hs00383235_m1	0.00273211	0.00094879	0.000307913	8.53059e-05	0.00041069	7.08721e-05	0.0393996	0.0301354
RAC1-Hs00251654_m1	0.00496183	0.00138971	0.000635012	0.000215984	0.00418761	0.00111557	0.0207781	0.00937149
RACGAP1-Hs00374747_m1	0	0	0	0	0	0	0	0
RARA-Hs00230907_m1	0.0112831	0.000847135	0.0120086	0.00162405	0.0136099	0.00259794	0.0597866	0.0365677
RGS10-Hs00161381_m1	0	0	0	0	0	0	0	0
ROCK2-Hs00153074_m1	0.0159798	0.00201345	0.0068062	2.52325e-05	0.0175997	0.00461956	0.125693	0.0884439
RORC-Hs00172858_m1	0	0	0	0	0	0	0	0
RUNX2-Hs00231692_m1	0.00511011	0.000339831	0.00225807	0.000521719	0.0042856	0.000552878	0.0371542	0.0233894
SDC2-Hs00299807_m1	0.038	0.00482962	0.0142531	0.000480627	0.0260108	0.00515131	0.265436	0.212569
SDC3-Hs00206320_m1	0.0291445	0.005011	0.00129141	0.000418579	0.0087968	0.000958209	0.15859	0.0891922
SEMA3D-Hs00380877_m1	2.47908e-05	1.00209e-05	0	0	0	0	0	0
SEMA6C-Hs00229454_m1	0.00043592	0.000102058	0.000274662	6.06074e-05	0.00077559	0.000214228	0.00235892	0.000581871
SETDB1-Hs00180850_m1	0.00261126	9.68151e-05	0.000649925	0.000202571	0.00201164	2.1144e-05	0.0187629	0.011843
SFRP1-Hs00610060_m1	0.0016855	0.00081072	0.00123521	0.000407906	0.00297347	0.00109907	0.00372853	0.000360228
SFRP4-Hs00180066_m1	0.0197048	0.0097454	0.00140891	0.000318756	0.00030641	8.6779e-05	0.000815165	0.000430585
SFRP5-Hs00169366_m1	0	0	0	0	0	0	0.00225597	0.00152448
SH3BP1-Hs00219067_m1	0.00176439	0.00035922	0.000657324	0.000177431	0.00166652	0.000115011	0.00512628	0.00255607
SHH-Hs00179843_m1	0	0	0	0	0	0	0	0
SLC2A3-Hs00359840_m1	0.013936	0.00213234	0.0919596	0.0151087	0.0279652	0.00646386	0.0146674	0.00147862
SLC38A4-Hs00215989_m1	0	0	2.40154e-05	5.1871e-06	0.000537884	7.16207e-05	0.0552412	0.00139833
SLC8A1-Hs00253432_m1	0	0	0	0	0	0	0	0
SMO-Hs00170665_m1	0.00397049	0.000874273	0.000433148	9.63071e-06	0.00208997	0.00053444	0.0336986	0.0275834
SOCS2-Hs00374416_m1	5.4117e-05	1.47067e-05	7.96098e-05	2.83698e-05	4.71374e-05	2.64442e-05	0.000700459	0.000460578
SOCS4-Hs00377781_m1	0.00359747	0.000670879	0.000889569	4.05569e-05	0.00169339	0.000219597	0.0113565	0.00805713
SOX13-Hs00232193_m1	0.00103524	0.000241529	0.000441312	5.33147e-06	0.00142777	0.000398874	0.0094753	0.00653939
SOX5-Hs00374709_m1	7.35962e-05	2.86215e-05	0.000130914	2.45117e-05	0.000551123	0.000126825	0.00429186	0.0012771
SOX6-Hs00264525_m1	0.00149575	0.000954045	0.00175802	0.00102924	0.00328974	0.00103018	0.0390035	0.035194
SOX9-Hs00165814_m1	0.0104932	0.000376319	0.0176692	0.000418127	0.0196236	0.00233523	0.134009	0.0388446
SP7-Hs00541729_m1	0	0	0	0	0	0	0.0140527	0.0101663
SPARC-Hs00277762_m1	4.18426	0.538018	1.83309	0.0119092	0.852029	0.0728635	14.7836	11.708
SPARCL1-Hs00190740_m1	0	0	0.000683927	0.000137483	0.0181821	0.00297527	0.373138	0.110888
SPI1-Hs00231368_m1	0	0	0	0	0	0	0	0
SPP1-Hs00167093_m1	0.000348037	0.000152509	0.00354744	0.00180707	0.300882	0.167224	0.0371338	0.0219256
STAT1-Hs00234829_m1	0.0466979	0.0144898	0.00342731	9.44265e-05	0.0136628	0.0015502	0.0799829	0.0411287
STAT3-Hs00234174_m1	0.0205959	0.00158563	0.0136255	8.14291e-05	0.0212954	0.00308522	0.142792	0.103264
STAT4-Hs00231372_m1	0.0026311	0.00024781	0.000104445	1.17736e-06	0.000349572	1.48174e-05	0	0
STAT5A-Hs00234181_m1	0.00224307	0.000184938	0.0017039	0.000712816	0.00714212	0.00356178	0.0791255	0.0417498
STAT5B-Hs00560035_m1	0.00432264	0.000811675	0.00141498	0.000262434	0.00422024	0.00145849	0.0317963	0.0244493
STAT6-Hs00598618_m1	0.0142745	0.00255036	0.00402243	0.000683126	0.0212975	0.000230231	0.11653	0.0477189
SVIL-Hs00222268_m1	6.08716e-05	1.98353e-05	0	0	5.48922e-05	2.89414e-05	0.00121507	0.000682685
TAGLN2-Hs00761239_s1	0.0813674	0.038371	0.029418	5.95621e-05	0.055368	0.00910899	0.113422	0.0455883
TBX6-Hs00365539_m1	4.10705e-05	1.81335e-05	2.73259e-05	1.03908e-06	0.000133082	4.38425e-05	0.00111878	0.00075721
TCF21-Hs00162646_m1	2.22563e-05	8.2009e-06	1.67945e-05	9.48251e-06	3.9968e-05	1.48477e-05	0	0
TCF3-Hs00413032_m1	0.0175351	0.00144904	0.00784872	0.00113107	0.0175144	0.00429925	0.0498762	0.0267649
TCF7-Hs00175273_m1	0.00244759	0.00120647	0.000373709	0.000107866	0.00156566	0.000218731	0.0132073	0.00942031
TEK-Hs00176096_m1	0.00426185	0.00282058	0.000354588	0.000132636	0.000832461	0.000160862	0.00231389	0.0013981
TGFA-Hs00177401_m1	7.94183e-05	3.81725e-05	2.4883e-05	8.62677e-06	0.000292468	0.000155799	0.000287359	0.00019539
TGFB1-Hs00171257_m1	0.0974309	0.0312793	0.0915103	0.0177211	0.0929003	0.0224977	0.473261	0.273338
TGFB2-Hs00234244_m1	0.00403459	0.00113775	0.00107018	0.000616118	0.00338757	0.00200074	0.0234262	0.017589
TGFB3-Hs00234245_m1	0.00126974	0.000599247	0.000384768	0.000125964	0.000840559	0.000191426	0.00660247	0.00491245
TGFBI-Hs00165908_m1	0.366859	0.128945	0.423381	0.20076	0.327739	0.118279	1.04074	0.832739
TGFBR1-Hs00610319_m1	0.0173086	0.00388755	0.0020284	0.000401277	0.00914277	0.000643185	0.0259304	0.00164349
TGFBR2-Hs00234253_m1	0.0400861	0.018952	0.00670496	0.000134212	0.0205455	0.00354896	0.0835635	0.0581675
THPO-Hs00171249_m1	0.000124557	2.64413e-05	3.30735e-05	1.9979e-05	0.000169564	4.82118e-05	0.000667167	0.000294082
T-Hs00610080_m1	0	0	0	0	0	0	0	0
TIEG-Hs00194622_m1	0.0154908	0.00211004	0.00509058	0.00175373	0.0177314	0.00192659	0.0434091	0.0181766
TLE2-Hs00610086_m1	0.00317784	0.000949861	0.00351187	0.00112253	0.00497162	0.00229575	0.00359743	0.00170443
TLE3-Hs00183222_m1	0.00742668	0.0020539	0.00388826	0.00129039	0.00752754	0.00025659	0.0424599	0.0189308
TM4SF6-Hs00170288_m1	0.0040836	0.00048477	0.00178418	0.000118571	0.00505082	0.000329699	0.0161735	0.00663074
TNFRSF1A-Hs00533560_m1	0.0272268	0.00570764	0.0110815	0.0025622	0.031843	0.00212457	0.157855	0.0825801
TNFRSF1B-Hs00153550_m1	0.00146969	0.000501924	0.00113193	0.000229366	0.00136509	0.000260753	0.00327174	0.000964367
TNNI2-Hs00268536_g1	0	0	0	0	6.59462e-05	1.02292e-05	0.000281505	0.00015578
TUB-Hs00163231_m1	0.0100351	0.00352282	0.0012084	0.000395051	0.00587094	0.000524169	0.088065	0.0321297
TWIST1-Hs00361186_m1	0.0508341	0.00682357	0.0896818	0.0102723	0.220529	0.0169405	0.338717	0.162415
UCP1-Hs00222453_m1	0	0	0	0	0	0	0	0
UCP2-Hs00163349_m1	7.85148e-05	4.02894e-05	1.13133e-05	4.65881e-06	8.40721e-05	3.00352e-05	0.000954641	0.000516207
VCAM1-Hs00365486_m1	0.0535834	0.0128642	0.000368707	0.000151918	0.00245212	0.000324696	0.0225913	0.0110646
VEGF-Hs00173626_m1	0.0838885	0.0224344	0.129991	0.0216702	0.110952	0.0257125	0.129133	0.0824409
WISP1-Hs00180245_m1	0.0122739	0.00157254	0.00126124	3.30185e-05	0.0111087	0.00307793	0.0324025	0.00876402
WISP2-Hs00180242_m1	0.00838116	0.00337657	0.00387612	0.00143015	0.0101492	0.000646928	0.0205161	0.00343325
WNT10A-Hs00228741_m1	0	0	0	0	0	0	0	0
WNT10B-Hs00559664_m1	8.79299e-05	2.0635e-05	1.82319e-05	5.10977e-06	3.4563e-05	6.71662e-06	0.000271052	3.34887e-05
WNT11-Hs00182986_m1	2.37551e-05	4.59662e-06	0.000102759	5.65714e-07	6.45019e-05	1.14047e-05	0.00103073	0.000865045
WNT16-Hs00365138_m1	4.54363e-05	1.5901e-05	3.48302e-05	2.12699e-05	6.39692e-05	4.66777e-05	0.000333853	2.97811e-05
WNT1-Hs00180529_m1	0	0	0	0	0	0	0	0
WNT2B-Hs00244632_m1	0	0	6.89335e-06	8.4315e-08	2.33064e-05	6.56643e-06	0.000164173	0.000105631
WNT2-Hs00608224_m1	0.000291151	0.000159937	6.46993e-05	1.7586e-05	0	0	0	0
WNT3A-Hs00263977_m1	0	0	0	0	0	0	0	0
WNT3-Hs00229135_m1	0	0	0	0	0	0	0	0
WNT4-Hs00229142_m1	0	0	0	0	0	0	0	0
WNT5A-Hs00180103_m1	0.0340424	0.00630841	0.00948545	0.000585416	0.0390228	0.00726741	0.0734326	0.00228646
WNT5B-Hs00229193_m1	3.94802e-05	1.94531e-05	1.75812e-05	1.10208e-05	5.58322e-05	2.93474e-05	0.000131955	0.000108599
WNT6-Hs00362452_m1	0	0	0	0	0	0	0	0
WNT7A-Hs00171699_m1	0	0	0	0	0	0	0	0
WNT7B-Hs00536497_m1	0.000440716	0.000394259	3.07755e-05	4.38451e-06	0	0	0	0
WNT8A-Hs00230534_m1	0	0	0	0	0	0	0	0
WNT8B-Hs00610126_m1	0	0	0	0	0	0	0	0
WNT9A-Hs00243321_m1	0	0	0	0	0	0	0	0
WNT9B-Hs00287409_m1	0	0	0	0	0	0	0	0
ZFP42-Hs00399279_m1	0	0	0	0	0	0	0.000260863	0.000216116
ZFP67-Hs00757087_g1	0.00230936	5.59237e-05	0.00135742	0.000286965	0.00314012	0.000439178	0.0178554	0.0119538
ZNF145-Hs00232313_m1	0	0	0.00399808	0.000199539	0.012456	0.00183104	0.269257	0.220639
ZNF354C-Hs00395825_m1	0.00260428	9.9458e-05	0.000657133	0.000141435	0.00266757	2.04618e-05	0.0130968	0.00533978
